# Supplementary material for: GTsurvival: A Hybrid GCN-Neural Decision Tree Model for Restricted Mean Survival Time Prediction with Complex Censored Data
Source: Entropy (Basel). 2025 Dec 25;28(1):28. doi: 10.3390/e28010028 (PMC12840287; doi:10.3390/e28010028)
Supplement: Supplementary file 1 [file entropy-28-00028-s001.zip]

Archive with 1 entries (1 files):
- entropy-4028882-supplementary.pdf
